# Supplementary material for: Rapid, Massive, and Green Synthesis of Polyoxometalate-Based Metal–Organic Frameworks to Fabricate POMOF/PAN Nanofiber Membranes for Selective Filtration of Cationic Dyes
Source: Molecules. 2024 Mar 27;29(7):1493. doi: 10.3390/molecules29071493 (PMC11013096; doi:10.3390/molecules29071493)
Supplement: Supplementary file 1 [file molecules-29-01493-s001.zip]

Archive with 1 entries (1 files):
- molecules-2866459-supplementary.pdf
